# Supplementary material for: Acute Skeletal Muscle Activation Through Physical Exercise and Its Effects on Cognitive Performance and Neurobiological Markers in Adults: A Scoping Review
Source: Muscles. 2026 Mar 30;5(2):25. doi: 10.3390/muscles5020025 (PMC13108221; doi:10.3390/muscles5020025)
Supplement: Supplementary file 1 [file muscles-05-00025-s001.zip › Table S1.xlsx]

## Sheet: Screening
Table S1: Acute Exercise Effects_Titles and Abstracts_selected.xlsx
Title	Authors	Year	Journal	Source	Abstracts
A preliminary investigation of acute exercise intensity on memory and BDNF isoform concentrations	Piepmeier AT, Etnier JL, Wideman L, Berry NT, Kincaid Z, Weaver MA.	2020	Eur J Sport Sci	PubMed	Little is known about the biological mechanisms underlying the beneficial effect of acute exercise on memory or the influence of single nucleotide polymorphisms (SNPs) on this effect. Brain-derived neurotrophic factor (BDNF) is a putative biological mechanism, and while findings from human studies are equivocal, they have neglected to assess how exercise affects individual BDNF isoform (proBDNF, …
A transferable high-intensity intermittent exercise improves executive performance in association with dorsolateral prefrontal activation in young adults	Kujach S, Byun K, Hyodo K, Suwabe K, Fukuie T, Laskowski R, Dan I, Soya H.	2018	Neuroimage	PubMed	Although growing attention has been drawn to attainable, high-intensity intermittent exercise (HIE)-based intervention, which can improve cardiovascular and metabolic health, for sedentary individuals, there is limited information on the impact and potential benefit of an easily attainable HIE intervention for cognitive health. We aimed to reveal how acute HIE affects executive function focusing …
Acute and regular exercise distinctly modulate serum, plasma and skeletal muscle BDNF in the elderly	Máderová D, Krumpolec P, Slobodová L, Schön M, Tirpáková V, Kovaničová Z, Klepochová R, Vajda M, Šutovský S, Cvečka J, Valkovič L, Turčáni P, Krššák M, Sedliak M, Tsai CL, Ukropcová B, Ukropec J.	2019	Neuropeptides	PubMed	Brain-derived neurotrophic factor (BDNF) participates in orchestrating the adaptive response to exercise. However, the importance of transient changes in circulating BDNF for eliciting whole-body and skeletal muscle exercise benefits in humans remains relatively unexplored. Here, we investigated effects of acute aerobic exercise and 3-month aerobic-strength training on serum, plasma and skeletal …
Acute effect of low-intensity aerobic exercise on eliciting enhanced parietal activation and promoting executive function performance more than moderate-intensity exercise	S Lingling, C Huaqing, L Xuan, C Jichen, L Chenxi, W Chuhuai	2025	Frontiers in physiology	Cochrane CENTRAL	Introduction: Aerobic exercise intensity differentially impacts cognitive function and brain activity, but the optimal intensity for enhancing cognitive function and cortical activity remains unclear. This study investigates the effects of low- and moderate-intensity aerobic exercise (LAE/MAE) on cognition, gait, and brain dynamics in healthy young adults. Methods: Forty-nine participants were as…
Acute effects of a single bout of high-intensity strength and endurance exercise on cognitive biomarkers in young adults and elderly men: a within-subjects crossover study	Bekkos CH, Sujan MAJ, Stunes AK, Tari AR, Aagård N, Brobakken CL, Brevig MS, Syversen U, Wang E, Mosti MP.	2025	J Transl Med	PubMed	Background: Although evidence for exercise-induced changes in neurocognitive biomarkers is emerging, research examining acute responses to different exercise regimes across sex and age is lacking. This study investigated serum concentrations of three neurocognitive biomarkers (i.e., Klotho, brain-derived neurotrophic factor (BDNF), and glycosylphosphatidylinositol-specific phospholipase D1 (GPLD1…	Results: Serum concentration of all biomarkers increased after ST and HIIT but were not affected by sex or age. While serum Klotho and BDNF levels peaked immediately after exercise in all groups, serum GPLD1 levels were highest at 3 h (young groups only). Age was a determining factor for baseline measures; young men had higher and lower resting serum Klotho and BDNF concentration, respectively, t…
Acute effects of aerobic exercise promote learning	Perini, Bortoletto, Capogrosso, Fertonani, Miniussi	2016	Sci Rep. 2016 May 5:6:25440. doi: 10.1038/srep25440.	Cochrane CENTRAL	The benefits that physical exercise confers on cardiovascular health are well known, whereas the notion that physical exercise can also improve cognitive performance has only recently begun to be explored and has thus far yielded only controversial results. In the present study, we used a sample of young male subjects to test the effects that a single bout of aerobic exercise has on learning. Two…
Acute effects of high-intensity interval exercise plus whole-body vibration on bone turnover markers, BDNF, irisin, and neurocognitive performance in postmenopausal women	Tsai CL.	2025	Biol Psychol	PubMed	The acute effects of exercise can elucidate the molecular and psychophysiological mechanisms underlying exercise's benefits in several systems (e.g., the brain, muscle, and bone). In this study, a single 30-minute session of high-intensity interval aerobic exercise (HIIAE) administered in conjunction with isometric resistance exercise on a whole-body vibration (WBV) platform (HIIAE+WBV) was compa…
Acute Effects of High-Intensity Interval Training on Brain-Derived Neurotrophic Factor, Cortisol and Working Memory in Physical Education College Students	Martínez-Díaz IC, Escobar-Muñoz MC, Carrasco L.	2020	Int J Environ Res Public Health	PubMed	High-intensity interval training (HIIT) is considered one of the most effective methods for improving cardiorespiratory and metabolic functions. However, it is necessary to clarify their effects on neurophysiological responses and coginitive functioning. Thus, this study aimed to determine the effects of an acute bout of HIIT on neurocognitive and stress-related biomarkers and their association w…
Acute Effects of High-Intensity Resistance Exercise on Recognition of Relational Memory, Lactate, and Serum and Plasma Brain-Derived Neurotrophic Factor	Baumgartner NW, Belbis MD, Kargl C, Holmes MJ, Gavin TP, Hirai DM, Kao SC.	2024	J Strength Cond Res	PubMed	Acute effects of high-intensity resistance exercise on recognition of relational memory, lactate, and serum and plasma brain-derived neurotrophic factor. J Strength Cond Res 38(11): 1867-1878, 2024-Acute aerobic exercise improves memory, but this phenomenon is understudied in response to resistance exercise (RE) despite evidence that RE-induced increases in lactate and brain-derived neurotrophic …
Acute effects of physical activity patterns on plasma cortisol and brain-derived neurotrophic factor in relation to corticospinal excitability	Ekblom MM, Bojsen-Møller E, Blom V, Tarassova O, Moberg M, Pontén M, Wang R, Ekblom O.	2022	Behav Brain Res	PubMed	Brain-derived neurotrophic factor (BDNF) and cortisol are both capable of modulating synaptic plasticity, but it is unknown how physical activity-induced changes in their plasma levels relate to corticospinal plasticity in humans. Sixteen inactive middle-aged men and women participated in three separate interventions consisting of 3 h prolonged sitting (SIT); 3 h sitting interrupted every 30 min …
Acute effects of physical exercise on prefrontal cortex activity in older adults: a functional near-infrared spectroscopy study	Tsujii T, Komatsu K, Sakatani K.	2013	Adv Exp Med Biol	PubMed	We examined the acute effect of physical exercise on prefrontal cortex activity in older adults using functional near-infrared spectroscopy (NIRS). Fourteen older adults visited our laboratory twice: once for exercise and once for the control condition. On each visit, subjects performed working memory tasks before and after moderate intensity exercise with a cycling ergo-meter. We measured the NI…
Acute effects of two different combined exercise modalities on executive function and circulating neurotrophic factors in young healthy adults	YH Liao, T Mndel, YC Chen, SC Tsai, KC Wu, MT Chen, LC Lee, CP Su, YK Chang, CY Chen	2025	European journal of applied physiology	Cochrane CENTRAL	Purposes: This study investigated the effects of two different combined exercise modalities on executive function in healthy adults and observed the associations of potential biomarkers (i.e., brain-derived neurotrophic factor, BDNF; human growth hormone, HGH; insulin-like growth factor-1, IGF-1; and cortisol) on cognitive performance. Methods: Twelve young healthy male adults were recruited and …
Acute exercise has a general facilitative effect on cognitive function: A combined ERP temporal dynamics and BDNF study	Chang YK, Alderman BL, Chu CH, Wang CC, Song TF, Chen FT.	2017	Psychophysiology	PubMed	This study examined whether acute moderate intensity exercise results in a general or selective improvement in cognitive function. In addition, multiple stimulus-locked ERP components and serum BDNF levels were assessed to investigate potential neurobiological mechanisms underlying acute exercise effects on select aspects of cognitive performance. Thirty young adults were recruited and participat…
Acute exercise increases oxygenated and deoxygenated hemoglobin in the prefrontal cortex	Giles GE, Brunyé TT, Eddy MD, Mahoney CR, Gagnon SA, Taylor HA, Kanarek RB.	2014	Neuroreport	PubMed	Both acute and chronic exercise is consistently associated with a number of benefits to physical and mental health, including cardiovascular function, body weight, mood, and cognition. Near-infrared spectroscopy is an ideal method to measure changes in oxygenated and deoxygenated hemoglobin (O2Hb and dHb) levels in the prefrontal cortex (PFC) during exercise, to better understand the locus of suc…
Acute exercise performed close to the anaerobic threshold improves cognitive performance in elderly females	Córdova C, Silva VC, Moraes CF, Simões HG, Nóbrega OT.	2009	Braz J Med Biol Res	PubMed	The objective of the present study was to compare the effect of acute exercise performed at different intensities in relation to the anaerobic threshold (AT) on abilities requiring control of executive functions or alertness in physically active elderly females. Forty-eight physically active elderly females (63.8 +/- 4.6 years old) were assigned to one of four groups by drawing lots: control grou…
Acute exercise-related cognitive effects are not attributable to changes in end-tidal CO2 or cerebral blood velocity	LN Shoemaker, LC Wilson, SJE Lucas, L Machado, JD Cotter	2020	European journal of applied physiology	Cochrane CENTRAL	Purpose: Cognition, cerebral blood flow (CBF) and its major regulator (i.e., arterial CO2), increase with submaximal exercise and decline with severe exercise. These responses may depend on fitness. We investigated whether exercise-related changes in cognition are mediated in part by concomitant changes in CBF and CO2, in ten active (26 ± 3 years) and ten inactive (24 ± 6 years) healthy adults. M…
Acute high-intensity exercise-induced cognitive enhancement and brain-derived neurotrophic factor in young, healthy adults	Hwang J, Brothers RM, Castelli DM, Glowacki EM, Chen YT, Salinas MM, Kim J, Jung Y, Calvert HG.	2016	Neurosci Lett	PubMed	Acute exercise can positively impact cognition. The present study examined the effect of acute high-intensity aerobic exercise on prefrontal-dependent cognitive performance and brain-derived neurotrophic factor (BDNF). Fifty-eight young adults were randomly assigned to one of two experimental groups: (a) an acute bout of high-intensity exercise (n=29) or (b) a non-exercise control (n=29). Partici…
Acute increases in brain-derived neurotrophic factor in plasma following physical exercise relates to subsequent learning in older adults	J Nilsson, Ekblom, M Ekblom, A Lebedev, O Tarassova, M Moberg, M Lvdn	2020	Scientific reports	Cochrane CENTRAL	Multidomain lifestyle interventions represents a promising strategy to counteract cognitive decline in older age. Brain-derived neurotrophic factor (BDNF) is essential for experience-dependent plasticity and increases following physical exercise, suggesting that physical exercise may facilitate subsequent learning. In a randomized-controlled trial, healthy older adults (65-75 years) completed a 1…
Acute moderate exercise elicits increased dorsolateral prefrontal activation and improves cognitive performance with Stroop test	Yanagisawa H, Dan I, Tsuzuki D, Kato M, Okamoto M, Kyutoku Y, Soya H.	2010	Neuroimage	PubMed	A growing number of human studies have reported the beneficial influences of acute as well as chronic exercise on cognitive functions. However, neuroimaging investigations into the neural substrates of the effects of acute exercise have yet to be performed. Using multichannel functional near-infrared spectroscopy (fNIRS), we sought cortical activation related to changes in the Stroop interference…
Acute resistance exercise combined with whole body vibration and blood flow restriction: Molecular and neurocognitive effects in late-middle-aged and older adults	Tsai CL, Chen ZR, Chia PS, Pan CY, Tseng YT, Chen WC.	2024	Exp Gerontol	PubMed	Limited research exists regarding the effects of resistance exercise (RE) combined with whole body vibration (WBV), blood flow restriction (BFR), or both on the neuropsychological performance of working memory (WM) in late-middle-aged and older adults and regarding the physiological mechanisms underlying this effect. This study thus explored the acute molecular and neurophysiological mechanisms u…
Aerobic exercise improves hippocampal function and increases BDNF in the serum of young adult males	Griffin ÉW, Mullally S, Foley C, Warmington SA, O'Mara SM, Kelly AM.	2011	Physiol Behav	PubMed	Physical activity has been reported to improve cognitive function in humans and rodents, possibly via a brain-derived neurotrophic factor (BDNF)-regulated mechanism. In this study of human subjects, we have assessed the effects of acute and chronic exercise on performance of a face-name matching task, which recruits the hippocampus and associated structures of the medial temporal lobe, and the St…
An investigation into the relationship between cardiorespiratory fitness, cognition and BDNF in young healthy males	Fortune, Kelly, Robertson, Hussey	2019	Neurosci Lett. 2019 Jun 21:704:126-132. doi: 10.1016/j.neulet.2019.03.012. Epub 2019 Mar 9.	Cochrane CENTRAL	Background: Recent investigations demonstrate that cardiorespiratory fitness may benefit brain health and plasticity with concurrent enhancements in cognitive performance; possibly via a brain-derived neurotrophic factor (BDNF)-regulated mechanism. While a number of studies have demonstrated an increase in BDNF concentration post exercise the relationship between BDNF, cardiorespiratory fitness a…
BDNF Responses in Healthy Older Persons to 35 Minutes of Physical Exercise, Cognitive Training, and Mindfulness: Associations with Working Memory Function	Håkansson K, Ledreux A, Daffner K, Terjestam Y, Bergman P, Carlsson R, Kivipelto M, Winblad B, Granholm AC, Mohammed AK.	2017	J Alzheimers Dis	PubMed	Brain-derived neurotrophic factor (BDNF) has a central role in brain plasticity by mediating changes in cortical thickness and synaptic density in response to physical activity and environmental enrichment. Previous studies suggest that physical exercise can augment BDNF levels, both in serum and the brain, but no other study has examined how different types of activities compare with physical ex…
Benefit of human moderate running boosting mood and executive function coinciding with bilateral prefrontal activation	Damrongthai C, Kuwamizu R, Suwabe K, Ochi G, Yamazaki Y, Fukuie T, Adachi K, Yassa MA, Churdchomjan W, Soya H.	2021	Sci Rep	PubMed	Running, compared to pedaling is a whole-body locomotive movement that may confer more mental health via strongly stimulating brains, although running impacts on mental health but their underlying brain mechanisms have yet to be determined; since almost the mechanistic studies have been done with pedaling. We thus aimed at determining the acute effect of a single bout of running at moderate-inten…
Biomarker Responses to Acute Exercise and Relationship with Brain Blood Flow	Morris JK, Kueck PJ, Kemna RE, Green ZD, John CS, Winter M, Billinger SA, Vidoni ED.	2024	J Alzheimers Dis	PubMed	Background: There is evidence that aerobic exercise is beneficial for brain health, but these effects are variable between individuals and the underlying mechanisms that modulate these benefits remain unclear. Objective: We sought to characterize the acute physiological response of bioenergetic and neurotrophic blood biomarkers to exercise in cognitively healthy older adults, as well as relations…
Brain-derived neurotrophic factor mediates cognitive improvements following acute exercise	Borror A.	2017	Med Hypotheses	PubMed	The mechanisms causing improved cognition following acute exercise are poorly understood. This article proposes that brain-derived neurotrophic factor (BDNF) is the main factor contributing to improved cognition following exercise. Additionally, it argues that cerebral blood flow (CBF) and oxidative stress explain the release of BDNF from cerebral endothelial cells. One way to test these hypothes…
Brawn and Brainpower: Acute Resistance Exercise Improves Behavioral and Neuroelectric Measures of Executive Function	Baumgartner NW, Belbis MD, Noh K, Hirai DM, Amireault S, Kao SC.	2025	Psychophysiology	PubMed	Acute resistance exercise (RE) is emerging as a promising strategy to improve executive function, yet the underlying mechanisms remain unclear. In this study, 121 participants (aged 18-50) were randomly assigned to either a moderate-intensity RE or rest intervention using a between-subjects design. We examined the effects of acute RE on behavioral and neuroelectric measures of executive function …
Cardiovascular exercise, learning, memory, and cytokines: Results of a ten-week randomized controlled training study in young adults	Kuhne LA, Ksiezarczyk AM, Braumann KM, Reer R, Jacobs T, Röder B, Hötting K.	2023	Biol Psychol	PubMed	Physical exercise has been shown to enhance memory and to increase neuroplasticity. Rodent studies have revealed modulating effects of signaling molecules of the immune system (cytokines) on hippocampal plasticity and memory. Acute and chronic exercise have been both found to alter the number and function of immune cells. Thus, physical exercise might enhance neuroplasticity via an altered immune…
Changes in working memory performance and cortical activity during acute aerobic exercise in young adults	K Zheng, Z Deng, J Qian, Y Chen, S Li, T Huang	2022	Frontiers in behavioral neuroscience	Cochrane CENTRAL	This study aimed to examine the concurrent performance of working memory and cortical activity during acute aerobic exercise in young adults. In a crossover study design, 27 young adults (mean age = 22.7 ± 3.4 years, 15 women) participated in two experimental conditions in a randomized order: (1) sitting condition (without exercise) and (2) cycling condition (moderate-intensity exercise). Working…
Circulating Mediators of Apoptosis and Inflammation in Aging; Physical Exercise Intervention	Morawin B, Tylutka A, Chmielowiec J, Zembron-Lacny A.	2021	Int J Environ Res Public Health	PubMed	Sarcopenia is an age-related loss of skeletal muscle mass caused by many cellular mechanisms and also by lifestyle factors such as low daily physical activity. In addition, it has been shown that sarcopenia may be associated with inflammation and cognitive impairment in old age. Regular exercise is key in reducing inflammation and preventing sarcopenia and diseases related to cognitive impairment…
Cognitive demand of eccentric versus concentric cycling and its effects on post-exercise attention and vigilance	Kan B, Speelman C, Nosaka K.	2019	Eur J Appl Physiol	PubMed	Purpose: This study tested the hypotheses that eccentric cycling (ECC) would be more cognitively demanding than concentric cycling (CONC), and attention and vigilance would improve more after ECC than CONC. Methods: Thirty young adults performed CONC and two bouts of ECC (ECC1 and ECC2) for 20 min at a similar workload (227.5 ± 51.5 W) with 1-week apart. Cognitive load during exercise was assesse…
Comparison of the Effects of Continuous and Intermittent Exercise on Cerebral Oxygenation and Cognitive Function	Ichinose Y, Morishita S, Suzuki R, Endo G, Tsubaki A.	2020	Adv Exp Med Biol	PubMed	Cognitive function is reported to improve by moderate aerobic exercise. However, the effects of intermittent exercise with rest between the moderate-intensity exercise are unclear. Therefore, this study aimed to compare the effects of continuous and intermittent exercise on cerebral oxygenation and cognitive function. This study included 18 healthy adults. For the continuous exercise protocol, 5 …
Dementia risk and dynamic response to exercise: A non-randomized clinical trial	Vidoni ED, Morris JK, Palmer JA, Li Y, White D, Kueck PJ, John CS, Honea RA, Lepping RJ, Lee P, Mahnken JD, Martin LE, Billinger SA.	2022	PLoS One	PubMed	Background: Physical exercise may support brain health and cognition over the course of typical aging. The goal of this nonrandomized clinical trial was to examine the effect of an acute bout of aerobic exercise on brain blood flow and blood neurotrophic factors associated with exercise response and brain function in older adults with and without possession of the Apolipoprotein epsilon 4 (APOE4)…
Different Exercise Types Produce the Same Acute Inhibitory Control Improvements When the Subjective Intensity Is Equal	Carbonell-Hernandez L, Ballester-Ferrer JA, Sitges-Macia E, Bonete-Lopez B, Roldan A, Cervello E, Pastor D.	2022	Int J Environ Res Public Health	PubMed	Twenty-eight active older people (67.19 ± 4.91 years) who engaged in physical exercise activity twice a week were recruited to participate in a counterbalanced experimental protocol. The participants performed three different exercise sessions on three different days, one based on aerobic activities, one based on strength exercises with elastic bands, and one based on stationary balance games. Du…
Differential effects of acute and regular physical exercise on cognition and affect	Hopkins ME, Davis FC, Vantieghem MR, Whalen PJ, Bucci DJ.	2012	Neuroscience	PubMed	The effects of regular exercise versus a single bout of exercise on cognition, anxiety, and mood were systematically examined in healthy, sedentary young adults who were genotyped to determine brain-derived neurotrophic factor (BDNF) allelic status (i.e., Val-Val or Val66Met polymorphism). Participants were evaluated on novel object recognition (NOR) memory and a battery of mental health surveys …
Do Reported Effects of Acute Aerobic Exercise on Subsequent Higher Cognitive Performances Remain if Tested against an Instructed Self-Myofascial Release Training Control Group? A Randomized Controlled Trial	Oberste M, Bloch W, Hübner ST, Zimmer P.	2016	PLoS One	PubMed	A substantial body of evidence suggests positive effects of acute aerobic exercise (AAE) on subsequent higher cognitive functions in healthy young adults. These effects are widely understood as a result of the ongoing physiological adaptation processes induced by the preceding AAE. However, designs of published studies do not control for placebo, Hawthorne and subject expectancy effects. Therefor…
Does a period of detraining cause a decrease in serum brain-derived neurotrophic factor?	Goekint M, Roelands B, De Pauw K, Knaepen K, Bos I, Meeusen R.	2010	Neurosci Lett	PubMed	Brain-derived neurotrophic factor (BDNF) is one of the neurotrophins promoting cognitive function and contributing to neurogenesis and neuroprotection. Available evidence suggests that exercise influences serum BDNF concentrations, but that the effect is transient. The purpose of this study is to determine whether a period of aerobic training, followed by a period of detraining, can influence bas…
Does cerebral oxygenation affect cognitive function during exercise?	Ando S, Kokubu M, Yamada Y, Kimura M.	2011	Eur J Appl Physiol	PubMed	This study tested whether cerebral oxygenation affects cognitive function during exercise. We measured reaction times (RT) of 12 participants while they performed a modified version of the Eriksen flanker task, at rest and while cycling. In the exercise condition, participants performed the cognitive task at rest and while cycling at three workloads [40, 60, and 80% of peak oxygen uptake ([Formul…
Dynamic MR imaging of cerebral perfusion during bicycling exercise	Mast IH, Baas KPA, Jørstad HT, Wood JC, Nederveen AJ, Bakermans AJ.	2022	Neuroimage	PubMed	Habitual physical activity is beneficial for cerebrovascular health and cognitive function. Physical exercise therefore constitutes a clinically relevant cerebrovascular stimulus. This study demonstrates the feasibility of quantitative cerebral blood flow (CBF) measurements during supine bicycling exercise with pseudo-continuous arterial spin labeling (pCASL) magnetic resonance imaging (MRI) at 3…
Eccentric cycling involves greater mental demand and cortical activation of the frontoparietal network	Borot L, Pageaux B, Laroche D, Vergotte G, Lepers R, Perrey S.	2024	Scand J Med Sci Sports	PubMed	Eccentric, compared to concentric exercise, is proposed to involve different neuro-motor processing strategies and a higher level of mental demand. This study compared eccentric and concentric cycling at matched perceived effort and torque for the mental demand and related-cortical activation patterns. Nineteen men (30 ± 6 years) performed four different 5-min cycling conditions at 30 RPM on a se…
Effect of acute concurrent exercise training and the mediating role of lactate on executive function: An ERP study	Li RH, Karageorghis CI, Chen YC, Chen YC, Liao YH, Hung TM, Chang YK.	2024	Psychol Sport Exerc	PubMed	Both acute aerobic (AE) and resistance exercise (RE) have been acknowledged to be effective methods in enhancing executive function and brain-related P3 amplitudes. Nevertheless, the effect of acute concurrent exercise training (CET), combining both AE and RE, on executive function remains subject to speculation. Moreover, investigation of the mechanisms that underlie improvements in executive fu…
Effect of age on exercise-induced alterations in cognitive executive function: relationship to cerebral perfusion	Lucas SJ, Ainslie PN, Murrell CJ, Thomas KN, Franz EA, Cotter JD.	2012	Exp Gerontol	PubMed	Regular exercise improves the age-related decline in cerebral blood flow (CBF) and is associated with improved cognitive function; however, less is known about the direct relationship between CBF and cognitive function. We examined the influence of healthy aging on the capability of acute exercise to improve cognition, and whether exercise-induced improvements in cognition are related to CBF and …
Effect of hypoxia on cerebrovascular and cognitive function during moderate intensity exercise	Lefferts WK, Babcock MC, Tiss MJ, Ives SJ, White CN, Brutsaert TD, Heffernan KS.	2016	Physiol Behav	PubMed	Exercise in hypoxia places added demands on the brain and cerebrovasculature that can impact cognitive function. The purpose of this study was to investigate the effect of acute hypoxia on cerebrovascular hemodynamics, markers of neuro-steroidal modulation and brain-blood barrier (BBB) integrity, and cognition during exercise. Thirty healthy participants (21±4yrs., BMI 24.0±2.6kg∙m(-2); 15 men) w…
Effect of moderate-intensity aquatic treadmill exercise on cognitive function and cerebral blood flow for healthy older adults	BCL So, HCY Cheung, YP Zheng, MMY Kwok, EYK Man, FT Mok, GCN Ng, NNL Sze, SWS Tang, SSM Ng	2024	Experimental gerontology	Cochrane CENTRAL	To compare the effect of moderate-intensity aquatic treadmill exercise (ATM) on cerebral blood flow (CBF) and cognitive function in healthy older adults to that of moderate-intensity land-based treadmill exercise (LTM). This randomized controlled trial study was conducted between May 2023 and Oct 2023. Twenty-eight participants aged 60-80 were randomly assigned to either ATM group (N = 14) or LTM…
Effects of acute aerobic exercise on a task-switching protocol and brain-derived neurotrophic factor concentrations in young adults with different levels of cardiorespiratory fitness	Tsai CL, Pan CY, Chen FC, Wang CH, Chou FY.	2016	Exp Physiol	PubMed	What is the central question of this study? Neurocognitive functions can be enhanced by acute aerobic exercise, which could be associated with changes in serum brain-derived neurotrophic factor (BDNF) concentrations. We aimed to explore acute exercise-induced changes in BDNF concentrations, neuropsychological and neurophysiological performances when individuals with different levels of cardioresp…
Effects of acute HIIE combined with meditation on cognitive function among sedentary college students: An fNIRS study	Xu B, Yang Y, Huang Z, Li J, Sun G.	2026	Behav Brain Res	PubMed	Background: Prolonged sedentary behavior is prevalent among Chinese college students. As representatives of the younger demographic, college students face a multitude of academic, social, and personal challenges, underscoring the need for effective strategies to enhance their cognitive function. This study aimed to evaluate the effects of acute high-intensity interval exercise (HIIE) combined wit…
Effects of an Exhaustive Exercise on Motor Skill Learning and on the Excitability of Primary Motor Cortex and Supplementary Motor Area	Coco M, Perciavalle V, Cavallari P, Perciavalle V.	2016	Medicine (Baltimore)	PubMed	We examined, on 28 healthy adult subjects, the possible correlations of an exhaustive exercise, and the consequent high blood lactate levels, on immediate (explicit) and delayed (implicit) motor execution of sequential finger movements (cognitive task). Moreover, we determined with transcranial magnetic stimulation whether changes in motor performance are associated with variations in excitabilit…
Effects of Combined Resistance and Power Training on Cognitive Function in Older Women: A Randomized Controlled Trial	Coelho-Júnior HJ, Gonçalves IO, Sampaio RAC, Sampaio PYS, Lusa Cadore E, Calvani R, Picca A, Izquierdo M, Marzetti E, Uchida MC.	2020	Int J Environ Res Public Health	PubMed	The present study compared the effects of traditional resistance training (TRT) and combined power training (PT) and TRT (PTRT) on cognitive parameters and serum brain-derived neurotrophic factor (BDNF) levels in non-demented, well-functioning, community-dwelling older women. Forty-five older women were randomized into one of three experimental groups: TRT, PTRT, and control group (CG). Cognitive…
Effects of dual-task training with blood flow restriction on cognitive functions, muscle quality, and circulatory biomarkers in elderly women	Kargaran A, Abedinpour A, Saadatmehr Z, Yaali R, Amani-Shalamzari S, Gahreman D.	2021	Physiol Behav	PubMed	This study investigated the effects of an eight-week dual-task training with and without blood flow restriction (BFR) on muscle quality (MQ) biomarkers, physical and cognitive functions in older women. Twenty-four healthy volunteers (62.9 ± 3.1years) were randomly assigned into either dual-task (DT), DT with blood flow restriction (DTBFR), or control (C) group. The experimental groups performed c…
Effects of intermittent exercise during prolonged sitting on executive function, cerebrovascular, and psychological response: a randomized crossover trial	Horiuchi M, Pomeroy A, Horiuchi Y, Stone K, Stoner L.	2023	J Appl Physiol (1985)	PubMed	Emerging evidence indicates that acute bouts of uninterrupted prolonged sitting decrease cerebral blood flow and impair executive function. Few studies have investigated the use of feasible sedentary behavior interruptions to attenuate these effects. This study aimed to investigate the effects of intermittent half-squat exercises during prolonged sitting on executive function. Twenty participants…
Effects of novel multi component exercise programs on brain-derived neurotrophic factor levels and physical fitness in older women	M Imaizumi, W Sepulveda-Loyola, B Prado Gomes, C Pereira, F Cristina Scherer, RC Poli-Frederico, AN Colado Simo, VS Probst, D de Castro Teixeira	2025	Medwave	Cochrane CENTRAL	Introduction: Multicomponent exercise programs have demonstrated benefits for both cognitive and physical function. However, their effects on brain-derived neurotrophic factor (BDNF) levels remain inconsistent, particularly in protocols incorporating functional exercises. This study aimed to evaluate the impact of two distinct multicomponent exercise protocols on BDNF levels and physical fitness …
Effects of prolonged intermittent exercise on perceptual-cognitive processes	Casanova F, Garganta J, Silva G, Alves A, Oliveira J, Williams AM.	2013	Med Sci Sports Exerc	PubMed	Purpose: The visual search behaviors and thought processes underpinning anticipation and how these are influenced by intermittent exercise were examined in high- and low-level soccer players. Methods: High-level (n = 8) and low-level (n = 8) players completed a soccer-specific, intermittent exercise protocol that simulated the demands of a match while responding to filmed sequences of offensive p…
Effects of Upright and Recumbent Cycling on Executive Function and Prefrontal Cortex Oxygenation in Young Healthy Men	J Faulkner, D Lambrick, S Kaufmann, L Stoner	2016	Journal of physical activity & health	Cochrane CENTRAL	Background: The purpose of this study was to assess the acute effects of posture (upright vs recumbent) during moderate-intensity cycle exercise on executive function and prefrontal cortex oxygenation in young healthy adults. Methods: Seventeen physically active men (24.6 ± 4.3 years) completed 2 30-minute submaximal exercise tests (conditions: upright and recumbent cycle ergometry). Executive fu…
Endocrine response patterns to acute unilateral and bilateral resistance exercise in men	Migiano MJ, Vingren JL, Volek JS, Maresh CM, Fragala MS, Ho JY, Thomas GA, Hatfield DL, Häkkinen K, Ahtiainen J, Earp JE, Kraemer WJ.	2010	J Strength Cond Res	PubMed	Rehabilitation programs and research experiments use single-arm protocols in which the contralateral arm is not functional or used as a control limb. This study was interested in determining the hormonal signal impacts of such one- versus two-arm exercise responses that might have an impact on adaptational changes with training. The purpose was to examine the acute hormonal responses to a unilate…
Exercise-Induced Elevated BDNF Level Does Not Prevent Cognitive Impairment Due to Acute Exposure to Moderate Hypoxia in Well-Trained Athletes	Piotrowicz Z, Chalimoniuk M, Płoszczyca K, Czuba M, Langfort J.	2020	Int J Mol Sci	PubMed	Exposure to acute hypoxia causes a detrimental effect on the brain which is also manifested by a decrease in the ability to perform psychomotor tasks. Conversely, brain-derived neurotrophic factor (BDNF), whose levels are elevated in response to exercise, is a well-known factor in improving cognitive function. Therefore, the aim of our study was to investigate whether the exercise under hypoxic c…
Exercise-Induced ElevatedBDNFConcentration Seems to Prevent Cognitive Impairment afterAcuteExposure to Moderate Normobaric Hypoxia among Young Men	M Chroboczek, S Kujach, M Luszczyk, H Soya, R Laskowski	2023	International journal of environmental research and public health	Cochrane CENTRAL	Memory impairment, reduced learning ability, decreased concentration, and psychomotor performance can be all signs of deleterious impact of hypoxia on cognitive functioning. In turn, physical exercise can improve performance and enhance cognitive functions. The purpose of this study was to investigate whether the potential positive effects of exercise performed under normobaric hypoxia can counte…
Exploring the acute effects of running on cerebral blood flow and food cue reactivity in healthy young men using functional magnetic resonance imaging	AE Thackray, EC Hinton, TM Alanazi, AM Dera, K Fujihara, JP Hamilton-Shield, JA King, FE Lithander, M Miyashita, J Thompson, PS Morgan, MJ Davies, DJ Stensel	2023	Human brain mapping	Cochrane CENTRAL	Acute exercise suppresses appetite and alters food-cue reactivity, but the extent exercise-induced changes in cerebral blood flow (CBF) influences the blood-oxygen-level-dependent (BOLD) signal during appetite-related paradigms is not known. This study examined the impact of acute running on visual food-cue reactivity and explored whether such responses are influenced by CBF variability. In a ran…
Fourteen weeks of β-alanine supplementation and HIIT did not improve serum BDNF concentrations and Stroop test performance	Mendonça PT, Dutra YM, Antunes BM, Lira F, Zagatto AM.	2025	Int J Sports Med	PubMed	This study aimed to investigate whether 14 weeks of β-alanine supplementation and high-intensity intermittent training improves brain-derived neurotrophic factor concentrations and cognitive aspects related to executive functions assessed by the Stroop test. Thirteen healthy and active men underwent a 4-week supplementation period (β-alanine: 6.4 g/d or a placebo) followed by 10-week supplementat…
Greater impact of acute high-intensity interval exercise on post-exercise executive function compared to moderate-intensity continuous exercise	Tsukamoto H, Suga T, Takenaka S, Tanaka D, Takeuchi T, Hamaoka T, Isaka T, Hashimoto T.	2016	Physiol Behav	PubMed	Aerobic moderate-intensity continuous exercise (MCE) can improve executive function (EF) acutely, potentially through the activation of both physiological and psychological factors. Recently, high-intensity interval exercise (HIIE) has been reported to be more beneficial for physical adaptation than MCE. Factors for EF improvement can potentially be more enhanced by HIIE than by MCE; but the effe…
Hemodynamics and cerebral oxygenation during acute exercise in moderate normobaric hypoxia and with concurrent cognitive task in young healthy males	Doneddu A, Roberto S, Guicciardi M, Pazzona R, Manca A, Monni A, Fanni M, Leban B, Ghiani G, Spranger MD, Mulliri G, Crisafulli A.	2024	Appl Physiol Nutr Metab	PubMed	The present investigation aimed to study the cardiovascular responses and the cerebral oxygenation (Cox) during exercise in acute hypoxia and with contemporary mental stress. Fifteen physically active, healthy males (age 29.0 ± 5.9 years) completed a cardiopulmonary test on a cycle ergometer to determine the workload at their gas exchange threshold (GET). On a separate day, participants performed…
Illuminating the black box: investigating prefrontal cortical hemodynamics during exercise with near-infrared spectroscopy	Ekkekakis P.	2009	J Sport Exerc Psychol	PubMed	Near-infrared spectroscopy (NIRS) presents an appealing option for investigating hemodynamic changes in the cerebral cortex during exercise. This review examines the physical basis of NIRS and the types of available instruments. Emphasis is placed on the physiological interpretation of NIRS signals. Theories from affective neuroscience and exercise psychobiology, including Davidson's prefrontal a…
Immediate effects of a single session of physical exercise on cognition and cerebral blood flow: a randomized controlled study of older adults	G Olivo, J Nilsson, B Garzn, A Lebedev, A Whlin, O Tarassova, M Ekblom, M Lvdn	2021	NeuroImage	Cochrane CENTRAL	Background: Regular physical activity is beneficial for cognitive performance in older age. A single bout of aerobic physical exercise can transiently improve cognitive performance. Researchers have advanced improvements in cerebral circulation as a mediator of long-term effects of aerobic physical exercise on cognition, but the immediate effects of exercise on cognition and cerebral perfusion ar…
Impact of acute aerobic exercise and cardiorespiratory fitness on visuospatial attention performance and serum BDNF levels	Tsai CL, Chen FC, Pan CY, Wang CH, Huang TH, Chen TC.	2014	Psychoneuroendocrinology	PubMed	The purpose of the current study was to explore various behavioral and neuroelectric indices after acute aerobic exercise in young adults with different cardiorespiratory fitness levels when performing a cognitive task, and also to gain a mechanistic understanding of the effects of such exercise using the brain-derived neurotrophic factor (BDNF) biochemical index. Sixty young adults were separate…
Impact of Acute High-intensity Interval Training on Cortical Excitability, M1-related Cognitive Functions, and Myokines: A Randomized Crossover Study	Gökçe E, Adıgüzel E, Koçak ÖK, Kılınç H, Langeard A, Boran E, Cengiz B.	2024	Neuroscience	PubMed	High-intensity interval training (HIIT) is a time-efficient, safe, and feasible exercise type that can be utilized across different ages and health status. This randomized cross-over study aimed to investigate the effect of acute HIIT on cortical excitability, M1-related cognitive functions, cognition-related myokines, brain-derived neurotrophic factor (BDNF), and Cathepsin B (CTSB). Twenty-three…
Impact of acute open-skill exercise on inhibitory control and brain activation: A functional near-infrared spectroscopy study	Takahashi S, Grove PM.	2023	PLoS One	PubMed	There is a growing body of literature demonstrating that a single bout of exercise benefits executive cognitive function. While the acute effect of closed-skill exercises like walking, running, and cycling has been well investigated, it is less clear how open-skill exercise impacts executive function and brain activation. Therefore, we compared the acute effects of an open-skill exercise on inhib…
Impact of high intensity interval exercise on executive function and brain derived neurotrophic factor in healthy college aged males	Slusher AL, Patterson VT, Schwartz CS, Acevedo EO.	2018	Physiol Behav	PubMed	Prefrontal cortex (PFC)-dependent executive function is enhanced immediately following high intensity interval exercise (HIIE). Brain-derived neurotrophic factor (BDNF) is considered a biomarker associated with enhanced execute functioning capacity at rest and in response to exercise. However, the mechanisms responsible for the acute exercise-induced BDNF response in plasma and serum differ, and …
Inter-individual Differences in Exercise-Induced Spatial Working Memory Improvement: A Near-Infrared Spectroscopy Study	Yamazaki Y, Sato D, Yamashiro K, Tsubaki A, Yamaguchi Y, Takehara N, Maruyama A.	2017	Adv Exp Med Biol	PubMed	Acute aerobic exercise at a mild intensity improves cognitive function. However, the response to exercise exhibits inter-individual differences, and the mechanisms underlying these differences remain unclear. The objective of this study was to determine potential factors in the brain that underlie differential responses to exercise in terms of cognitive improvement using functional near-infrared …
Long term habitual exercise is associated with lower resting level of serum BDNF	Babaei P, Damirchi A, Mehdipoor M, Tehrani BS.	2014	Neurosci Lett	PubMed	This experiment has been designed to evaluate the basal serum BDNF level and memory performance, and also the change in BDNF in response to acute aerobic and anaerobic training in athletes and sedentary groups. Nineteen middle aged elite athletes (45-65 years) who used to be competing at domestic championship for more than 10 years and 20 sedentary subjects participated in this study. Blood sampl…
Measuring the Immediate Effects of High-Intensity Functional Training on Motor, Cognitive and Physiological Parameters in Well-Trained Adults	Molinaro L, Taborri J, Pauletto D, Guerra V, Molinaro D, Sicari G, Regina A, Guerra E, Rossi S.	2023	Sensors (Basel)	PubMed	The importance of physical activity has been widely demonstrated both in clinics and in sports. One of the new frontier training programs is high-intensity functional training (HIFT). The immediate effects of HIFT on the psychomotor and cognitive performance of well-trained people are still not clear. This paper aims to evaluate the immediate effects induced by HIFT on blood lactate levels, physi…
Middle cerebral artery blood velocity and cognitive function after high- and moderate-intensity aerobic exercise sessions	Oliva HNP, Oliveira GM, Oliva IO, Cassilhas RC, de Paula AMB, Monteiro-Junior RS.	2023	Neurosci Lett	PubMed	This crossover study explored the acute effect of a session of high-intensity interval training (HIIT) or moderate-intensity continuous training (MICT) on middle cerebral artery (MCA) variables such as cerebral blood velocity, pulsatility index (PI) and resistivity index (RI) through transcranial Doppler (TCD), and cognitive function (CF - verbal fluency and Digit Span) in healthy young adults. P…
Mild exercise improves executive function with increasing neural efficiency in the prefrontal cortex of older adults	Byun K, Hyodo K, Suwabe K, Fukuie T, Ha MS, Damrongthai C, Kuwamizu R, Koizumi H, Yassa MA, Soya H.	2024	Geroscience	PubMed	This study examined whether a 3-month mild-exercise intervention could improve executive function in healthy middle-aged and older adults in a randomized control trial. Ultimately, a total of 81 middle-aged and older adults were randomly assigned to either an exercise group or a control group. The exercise group received 3 months of mild cycle exercise intervention (3 sessions/week, 30-50 min/ses…
Moderate-intensity continuous training and high-intensity interval training improve cognition, and BDNF levels of middle-aged overweight men	NS de Lima, RAL De Sousa, FT Amorim, F Gripp, E Magalhes CO Diniz, S Henrique Pinto, MFD Peixoto, RS Monteiro-Junior, K Bourbeau, RC Cassilhas	2022	Metabolic brain disease	Cochrane CENTRAL	The prevalence of overweight and obesity is increasing worldwide, which has been associated with poor cognitive outcomes. Participating in regular physical exercise may also improve cognition, and levels of brain-derived neurotrophic factor (BDNF), but the optimal exercise prescription remains to be elucidated. The purpose of the present study is to compare the effects of moderate intensity conti…
Neurotrophins and cognitive functions in T1D compared with healthy controls: effects of ahigh-intensityexercise	C Tonoli, E Heyman, L Buyse, B Roelands, MF Piacentini, S Bailey, N Pattyn, S Berthoin, R Meeusen	2015	Physiologie appliquee, nutrition et metabolisme [Applied physiology, nutrition, and metabolism]	Cochrane CENTRAL	Exercise is known to have beneficial effects on cognitive function. This effect is greatly favored by an exercise-induced increase in neurotrophic factors, such as brain-derived neurotrophic factor (BDNF) and insulin-like growth factor-1 (IGF-1), especially with high-intensity exercises (HIE). As a complication of type 1 diabetes (T1D), a cognitive decline may occur, mostly ascribed to hypoglycae…
No changes in corticospinal excitability, biochemical markers, and working memory after six weeks of high-intensity interval training in sedentary males	Nicolini C, Toepp S, Harasym D, Michalski B, Fahnestock M, Gibala MJ, Nelson AJ.	2019	Physiol Rep	PubMed	A single bout of aerobic exercise modulates corticospinal excitability, intracortical circuits, and serum biochemical markers such as brain-derived neurotrophic factor (BDNF) and insulin-like growth factor 1 (IGF-1). These effects have important implications for the use of exercise in neurorehabilitation. Here, we aimed to determine whether increases in cardiorespiratory fitness (CRF) induced by …
No exercise-induced increase in serum BDNF after cycling near a major traffic road	Bos I, Jacobs L, Nawrot TS, de Geus B, Torfs R, Int Panis L, Degraeuwe B, Meeusen R.	2011	Neurosci Lett	PubMed	Commuting by bike has a clear health enhancing effect. Moreover, regular exercise is known to improve brain plasticity, which results in enhanced cognition and memory performance. Animal research has clearly shown that exercise upregulates brain-derived neurotrophic factor (BDNF - a neurotrophine) enhancing brain plasticity. Studies in humans found an increase in serum BDNF concentration in respo…
Orienteering combines vigorous-intensity exercise with navigation to improve human cognition and increase brain-derived neurotrophic factor	Waddington EE, Allison DJ, Calabrese EM, Pekos C, Lee A, Walsh JJ, Heisz JJ.	2024	PLoS One	PubMed	Exercise enhances aspects of human cognition, but its intensity may matter. Recent animal research suggests that vigorous exercise, which releases greater amounts of lactate, activates more brain-derived neurotrophic factor (BDNF) in the hippocampus and, thus, may be optimal for supporting cognitive function. The cognitive benefits of exercise may be further augmented when combined with cognitive…
Passive and active exercise do not mitigate mental fatigue during a sustained vigilance task	Jeyarajan G, Buwadi L, Ayaz A, Nagamatsu LS, Haile D, Zou L, Heath M.	2024	Exp Brain Res	PubMed	Executive function (EF) is improved following a single bout of exercise and impaired when an individual experiences mental fatigue (MF). These performance outcomes have been linked to a bi-directional change in cerebral blood flow (CBF). Here, we sought to determine whether MF-induced by a sustained vigilance task (i.e., psychomotor vigilance task: PVT) is mitigated when preceded by a single bout…
Peripheral BDNF and psycho-behavioral aspects are positively modulated by high-intensity intermittent exercise and fitness in healthy women	de Poli RAB, Lopes VHF, Lira FS, Zagatto AM, Jimenez-Maldonado A, Antunes BM.	2021	Sci Rep	PubMed	Acute high-intensity intermittent exercise (HIIE) induces the myokine secretion associated with neurogenesis, as well brain-derived neurotrophic factor (BDNF); however, it remains unknown how the menstrual phase influences this secretion after an acute exercise session. The current study aimed to investigate the effects of HIIE performed in luteal and follicular menstrual phases on BDNF, cognitiv…
Peripheral BDNF Response to Physical and Cognitive Exerciseand Its Association With Cardiorespiratory Fitness in Healthy Older Adults	O Tarassova, MM Ekblom, M Moberg, M Lovden, J Nilsson	2020	Frontiers in physiology	Cochrane CENTRAL	Physical exercise (PE) has been shown to improve brain function via multiple neurobiological mechanisms promoting neuroplasticity. Cognitive exercise (CE) combined with PE may show an even greater effect on cognitive function. Brain-derived neurotrophic factor (BDNF) is important for neuroplastic signaling, may reduce with increasing age, and is confounded by fitness. The source and physiological…
Physical exercise during encoding improves vocabulary learning in young female adults: a neuroendocrinological study	Schmidt-Kassow M, Deusser M, Thiel C, Otterbein S, Montag C, Reuter M, Banzer W, Kaiser J.	2013	PLoS One	PubMed	Acute physical activity has been repeatedly shown to improve various cognitive functions. However, there have been no investigations comparing the effects of exercise during verbal encoding versus exercise prior to encoding on long-term memory performance. In this current psychoneuroendocrinological study we aim to test whether light to moderate ergometric bicycling during vocabulary encoding enh…
Positive effect of acute mild exercise on executive function via arousal-related prefrontal activations: an fNIRS study	Byun K, Hyodo K, Suwabe K, Ochi G, Sakairi Y, Kato M, Dan I, Soya H.	2014	Neuroimage	PubMed	Despite the practical implication of mild exercise, little is known about its influence on executive function and its neural substrates. To address these issues, the present study examined the effect of an acute bout of mild exercise on executive function and attempted to identify potential neural substrates using non-invasive functional near-infrared spectroscopy (fNIRS). Twenty-five young indiv…
Prefrontal cortex hemodynamic response to acute high intensity intermittent exercise during executive function processing	Khandekar P, Shenoy S, Sathe A.	2023	J Gen Psychol	PubMed	We investigated prefrontal cortex (PFC) hemodynamic response, through functional near infrared spectroscopy (fNIRS) during executive function (EF) processing in response to acute high intensity intermittent exercise (HIIE) in young adults. We also assessed the associated sex differences in the cognitive scores and related PFC hemodynamic functions in response to HIIE. 49 young healthy adult parti…
Repeated high-intensity interval exercise shortens the positive effect on executive function during post-exercise recovery in healthy young males	Tsukamoto H, Suga T, Takenaka S, Tanaka D, Takeuchi T, Hamaoka T, Isaka T, Ogoh S, Hashimoto T.	2016	Physiol Behav	PubMed	A single bout of aerobic exercise improves executive function (EF), but only for a short period. Compared with a single bout of aerobic exercise, we recently found that high-intensity interval exercise (HIIE) could maintain a longer improvement in EF. However, the mechanism underlying the effect of different exercise modes on the modifications of EF remains unclear. The purpose of the current inv…
Resistancetraining's impact onbloodbiomarkers and cognitivefunctionin older adults with low andhighrisk of mild cognitive impairment: a randomized controlled trial	WAJ Vints, E Gke, J ?eikinaite, S Ku?leikiene, VJ Cesnaitiene, J Verbunt, O Levin, N Masiulis	2024	European review of aging and physical activity	Cochrane CENTRAL	Background: The aging brain exhibits a neuroinflammatory state, driven partly by peripheral pro-inflammatory stimuli, that accelerates cognitive deterioration. A growing body of evidence clearly indicates that physical exercise partly alleviates neuroinflammation and positively affects the aging process and cognition. In this randomized controlled trial, we aimed to observe the effect of 12 weeks…
Response of brain-derived neurotrophic factor to combining cognitive and physical exercise	Miyamoto T, Hashimoto S, Yanamoto H, Ikawa M, Nakano Y, Sekiyama T, Kou K, Kashiwamura SI, Takeda C, Fujioka H.	2018	Eur J Sport Sci	PubMed	Purpose: Brain-derived neurotrophic factor (BDNF) is well known for its potential to promote brain plasticity. It has been proposed that combining cognitive and physical exercise (CCPE) may have the potential to generate more synergistic benefits in cognitive function than either cognitive exercise (CE) or physical exercise (PE) alone. The purpose of this study was to examine acute responses of p…
Short-term high-Intensity interval training increases systemic brain-derived neurotrophic factor (BDNF) in healthy women	Rentería I, García-Suárez PC, Martínez-Corona DO, Moncada-Jiménez J, Plaisance EP, JiméNez-Maldonado A.	2020	Eur J Sport Sci	PubMed	Background: Brain-derived neurotrophic factor (BDNF) increases neuronal viability and cognitive function, peripheral lipid metabolism and skeletal muscle repair. The primary purpose of this study was to determine the effect of short-term high-intensity interval training (HIIT) on serum BDNF concentrations in healthy young women. Methods: Seventeen women (age:22 ± 1 years); body mass index (BMI:24…
Similar improvements in cognitive inhibitory control following low-intensity resistance exercise with slow movement and tonic force generation and high-intensity resistance exercise in healthy young adults: a preliminary study	Dora K, Suga T, Tomoo K, Sugimoto T, Mok E, Tsukamoto H, Takada S, Hashimoto T, Isaka T.	2021	J Physiol Sci	PubMed	This study compared the effects of low-intensity resistance exercise with slow movement and tonic force generation (ST-LRE) and high-intensity resistance exercise (HRE) on post-exercise improvements in cognitive inhibitory control (IC). Sixteen young males completed ST-LRE and HRE sessions in a crossover design. Bilateral knee extensor ST-LRE and HRE (8 repetitions/set, 6 sets) were performed wit…
Strength training does not influence serum brain-derived neurotrophic factor	M Goekint, K De Pauw, B Roelands, R Njemini, I Bautmans, T Mets, R Meeusen	2010	European journal of applied physiology	Cochrane CENTRAL	The purpose of the study was to examine the acute effect of a strength training session on brain-derived neurotrophic factor and insulin-like growth factor 1. Furthermore, the influence of a 10-week strength training program on brain-derived neurotrophic factor (BDNF) and insulin-like growth factor-1 (IGF-1) resting levels and memory performance was studied. Fifteen untrained subjects followed a …
Swimming-related effects on cerebrovascular and cognitive function	Shoemaker LN, Wilson LC, Lucas SJE, Machado L, Thomas KN, Cotter JD.	2019	Physiol Rep	PubMed	Both acute and regular exercise influence vascular and cognitive function. Upright aquatic exercise increases mean middle cerebral artery blood velocity (MCAvmean ) and has been suggested as favorable for cerebrovascular adaptations. However, MCAvmean has not been reported during swimming. Thus, we examined the cerebrovascular and cognitive effects of swimming. Ten land-based athletes (22 ± 5 yea…
The acute effect of moderate-intensity exercise on inhibitory control and activation of prefrontal cortex in younger and older adults	Fujihara H, Megumi A, Yasumura A.	2021	Exp Brain Res	PubMed	Exercise has a significant effect on maintaining the health of inhibitory function, a fundamental cognitive ability that supports daily mental processes. While previous studies have shown that a single bout of exercise, called acute exercise, could improve inhibitory control by stimulating the prefrontal cortex (PFC) and the arousal state, few studies have focused on the differences in the effect…
The differential effects of prolonged exercise upon executive function and cerebral oxygenation	Tempest GD, Davranche K, Brisswalter J, Perrey S, Radel R.	2017	Brain Cogn	PubMed	The acute-exercise effects upon cognitive functions are varied and dependent upon exercise duration and intensity, and the type of cognitive tasks assessed. The hypofrontality hypothesis assumes that prolonged exercise, at physiologically challenging intensities, is detrimental to executive functions due to cerebral perturbations (indicated by reduced prefrontal activity). The present study aimed…
The effect of acute exercise on serum brain-derived neurotrophic factor levels and cognitive function	Ferris LT, Williams JS, Shen CL.	2007	Med Sci Sports Exerc	PubMed	Brain-derived neurotrophic factor (BDNF) is one of a family of neurotrophic factors that participates in neuronal transmission, modulation and plasticity. Previous studies using animals have demonstrated that acute and chronic exercise leads to increases in BDNF in various brain regions. Purpose: To determine the effects of acute exercise on serum BDNF levels in humans, and to determine the relat…
The Effect of Aerobic Fitness on Psychological, Attentional and Physiological Responses during a Tabata High-Intensity Interval Training Session in Healthy Young Women	Reppa CM, Bogdanis GC, Stavrou NAM, Psychountaki M.	2023	Int J Environ Res Public Health	PubMed	The current study examines the effects of a Tabata high-intensity interval training (HIIT) session on affective, cognitive and physiological indicators in women of different fitness levels. A total of 28 adult women (aged 24.2 ± 1.5 years) completed a 20 m shuttle run test and were then assigned to higher fitness and lower fitness groups (HF and LF, n = 14 each) according to their predicted aerob…
The effects of acute exercise on emotional pattern separation in adolescents and young adults	Jennen L, Mazereel V, Vancampfort D, Qiao Z, Vansteelandt K, Dupont P, Lecei A, van Winkel R.	2025	Neuroimage	PubMed	Acute exercise has been associated with cognitive improvements, particularly in memory processes linked to the hippocampus, such as the ability to discriminate between similar stimuli, called hippocampal pattern separation. This can be assessed behaviorally with a mnemonic discrimination task and neurally with functional magnetic resonance imaging (fMRI). Additionally, previous research has shown…
The Effects of Acute Exercise on Memory and Brain-Derived Neurotrophic Factor (BDNF)	Etnier JL, Wideman L, Labban JD, Piepmeier AT, Pendleton DM, Dvorak KK, Becofsky K.	2016	J Sport Exerc Psychol	PubMed	Acute exercise benefits cognition, and some evidence suggests that brain-derived neurotrophic factor (BDNF) plays a role in this effect. The purpose of this study was to explore the dose-response relationship between exercise intensity, memory, and BDNF. Young adults completed 3 exercise sessions at different intensities relative to ventilator threshold (Vt) (VO2max, Vt - 20%, Vt + 20%). For each…
The effects of acute physical and cognitive exercises on sequential motor skill learning: An exploratory study	Digonet G, Lapole T, Pouilloux G, Debarnot U.	2025	PLoS One	PubMed	Physical or cognitive exercises before motor skill learning are increasingly examined as a means to optimize performance during acquisition and consolidation processes. However, their respective effects remain underexplored in explicit sequential motor learning (SML). In this study, we examined whether different types of acute exercises such as sprint interval exercise, cognitive exercise, and a …
The effects of exercise on cognitive function and brain plasticity - a feasibility trial	Gomes-Osman J, Cabral DF, Hinchman C, Jannati A, Morris TP, Pascual-Leone A.	2017	Restor Neurol Neurosci	PubMed	Background: Exercise-mediated cognitive improvements can be at least partly attributed to neuroplastic changes in the nervous system, and may be influenced by the Val66Met polymorphism of the brain-derived neurotrophic factor (BDNF) gene. Transcranial magnetic stimulation (TMS) can be used to assess mechanisms of plasticity in humans noninvasively. Objectives: To assess the feasibility of evaluat…
The Immediate and Sustained Effects of Exercise-Induced Hemodynamic Response on Executive Function During Fine Motor-Cognitive Tasks Using Functional Near-Infrared Spectroscopy	Park SY, Schott N.	2022	J Integr Neurosci	PubMed	Background: Several studies have shown that acute exercise has a small positive effect on cognitive performance. However, it is still unclear what type of exercise has a sustained impact on cognitive performance during post-exercise recovery. Therefore, the purpose of our study was to investigate cognitive performance at the behavioral level, and their neural correlates after a 10-minute post-exe…
The impact of a single bout of high intensity circuit training on myokines' concentrations and cognitive functions in women of different age	Gmiat A, Micielska K, Kozłowska M, Flis DJ, Smaruj M, Kujach S, Jaworska J, Lipińska P, Ziemann E.	2017	Physiol Behav	PubMed	The study aimed to assess effect of a single bout of high-intensity circuit training (HICT) on myokines concentration: interleukin-6 and irisin, inteleukin-10, brain-derived neurotrophic factor (BDNF), heat shock proteins (HSP27, HSP70) and cognitive functions among women participated in HICT. It also attempted evaluating whether vitamin D could have modified the effect of HICT. Fourteen healthy,…
The impact of acute exercise on implicit cognitive reappraisal in association with left dorsolateral prefronta activation: A fNIRS study	Zhang Y, Shi W, Wang H, Liu M, Tang D.	2021	Behav Brain Res	PubMed	Despite findings showing that acute exercise may help enhance emotion regulation, the neurophysiological mechanisms of these effects remain poorly understood. In this study, we examined whether acute exercise influences cognitive emotion regulation, and, in particular, an implicit cognitive reappraisal. Twenty sedentary young women were randomly assigned to either a control group (n = 10) or an e…
The Influence of Acute Sprint Interval Training on Cognitive Performance of Healthy Younger Adults	Herold F, Behrendt T, Meißner C, Müller NG, Schega L.	2022	Int J Environ Res Public Health	PubMed	There is considerable evidence showing that an acute bout of physical exercises can improve cognitive performance, but the optimal exercise characteristics (e.g., exercise type and exercise intensity) remain elusive. In this regard, there is a gap in the literature to which extent sprint interval training (SIT) can enhance cognitive performance. Thus, this study aimed to investigate the effect of…

## Sheet: Lists
Include		Not human study
Exclude		Population <18 years
Unclear		No exercise intervention/exposure
		No cognitive outcome
		Wrong time horizon (not acute ≤7 days)
		Protocol/registered trial only
		Conference abstract only
		Not randomized/quasi-experimental (acute stream)
		Wrong condition (e.g., TBI, Parkinson’s, MS, epilepsy)
		Non-English
		Duplicate record
		Other (specify)
